# Supplementary material for: Altitude as a key environmental factor shaping microbial communities of tea green leafhoppers (Matsumurasca onukii)
Source: Microbiol Spectr. 2023 Nov 3;11(6):e01009-23. doi: 10.1128/spectrum.01009-23 (PMC10714740; doi:10.1128/spectrum.01009-23)
Supplement: Table S1 — Summary of collection details. [file spectrum.01009-23-s0002.xlsx]

## Sheet: Table S1
Table S1. Summary of collection details. The population code (ID), province, city, county, latitude, longitude, Bio1, Bio12, TEM_Avg, and date of the field collections assessed here are provided
ID	Province	City	County/Regional	Type	Altitude (m)	Bio1	Bio12	Latitude	Longitude	TEM_Avg (°)	PRS_Avg (hPa)	Date
HF	Anhui	Hefei	Luyang	Hilly	39	15.91	941	31.93ºN	117.20ºE	23.5	1000	05/25/2021
XC	Anhui	Xuancheng	Langxi	Hilly	45	16.05	1231	30.98ºN	119.14ºE	30.5	999	07/22/2021
HS	Anhui	Huangshan	Huangshan	Hilly	220	15.69	1526	30.25ºN	118.21ºE	23.8	988	06/10/2021
XN	Hubei	Xianning	Xianan	Hilly	40	17.2	1366	29.91ºN	114.33ºE	26.3	1000	06/24/2021
HZ	Zhejiang	Hangzhou	Yuhang	Hilly	70	16.55	1395	30.40ºN	119.89ºE	27.3	1000	07/12/2021
WX	Jiangsu	Wuxi	Binghu	Hilly	4	15.77	1070	31.25ºN	120.15ºE	27.5	1000	07/07/2021
FR	Hunan	Changsha	Furong	Hilly	36	17.72	1391	28.20ºN	113.08ºE	27.5	999	08/26/2021
CS	Hunan	Changsha	Changsha	Hilly	64	17.72	1391	28.46ºN	113.33ºE	28.1	999	09/20/2021
YD	Guangdong	Qingyuan	Yingde	Hilly	11	20.41	1361	24.30ºN	113.38ºE	30.5	997	07/25/2021
FZ	Fujian	Fuzhou	Cangshan	Hilly	52	21.29	1727	26.08ºN	119.24ºE	30.1	996	07/01/2021
HN	Hainan	Baishalizu	Baisha	Mountain	369	22.18	1535	19.15ºN	109.24ºE	29.5	948	09/10/2021
WY	Jiangxi	Shangrao	Wuyuan	Mountain	500	17.51	1616	29.48ºN	116.82ºE	29.5	970	08/02/2021
XY	Henan	Xingyang	Pingqiao	Mountain	410	15.43	1089	32.16ºN	114.12ºE	26.3	990	07/11/2021
XX	Shanxi	Hanzhong	Xixiang	Mountain	450	15.33	829	32.98ºN	107.76ºE	22.5	947	09/15/2021
SM	Yunnan	Xishuangbanna	Simao	Mountain	1395	18.41	1525	22.74ºN	100.88ºE	23.7	865	07/31/2021
JH	Yunnna	Xishuangbanna	Jinghong	Mountain	968	20.61	1506	21.99ºN	101.23ºE	23.2	814	07/29/2021
MH	Yunnan	Xishuangbanna	Menghai	Mountain	1249	19.4	1495	22.68ºN	100.43ºE	23.7	866	07/28/2021
ZY	Guizhou	Zunyi	Meitan	Mountain	946	19.22	1361	27.44ºN	107.23ºE	26.7	911	08/04/2021
CQ	Chongqin	Banan	Liujiawan	Mountain	445	18.45	1087	29.22ºN	106.49ºE	17.5	930	10/10/2021
BN	Chongqin	Banan	Baixiangshan	Mountain	700	20	1000	29.51ºN	106.71ºE	17.5	978	10/11/2021
